# Supplementary material for: Genome-wide association and genomic prediction identifies associated loci and predicts the sensitivity of Tobacco ringspot virus in soybean plant introductions
Source: BMC Genomics. 2016 Feb 29;17:153. doi: 10.1186/s12864-016-2487-7 (PMC4770782; doi:10.1186/s12864-016-2487-7)
Supplement: Additional file 1: Table S1. — LUP and GEBV of unscreened 18,955 USDA Soybean Germplasm Collection. (XLSX 890 kb) [file 12864_2016_2487_MOESM1_ESM.xlsx]

## Sheet: Sheet1
Taxa	BLUP	GEBV
PI548250	-1.80915	1.67661
PI594142	-1.76499	1.72077
PI548527	-1.73625	1.74951
PI592929	-1.73571	1.75005
PI556950	-1.71917	1.76659
PI634873	-1.70213	1.78364
PI437743	-1.68705	1.79871
PI634903	-1.6638	1.82196
PI495020	-1.62476	1.861
PI548598	-1.61095	1.87482
PI509044	-1.56873	1.91703
PI548619	-1.54131	1.94445
PI603290	-1.53404	1.95172
PI634872	-1.53239	1.95337
PI548543	-1.52902	1.95674
PI547803	-1.52178	1.96398
PI548525	-1.51677	1.96899
PI578479	-1.50009	1.98567
PI602450	-1.49645	1.98931
PI602449	-1.49611	1.98965
PI548555	-1.49202	1.99374
PI088290	-1.48918	1.99658
PI633729	-1.48436	2.0014
PI088289	-1.48435	2.00141
PI548558	-1.47981	2.00595
PI091120	-1.47875	2.00701
PI592946	-1.46968	2.01608
PI547808	-1.46718	2.01858
PI612732	-1.4657	2.02006
PI634888	-1.458	2.02776
PI578480	-1.45767	2.02809
PI518675	-1.45326	2.0325
PI547795	-1.44943	2.03633
PI590932	-1.44659	2.03918
PI593258	-1.44368	2.04208
PI592933	-1.44361	2.04215
PI587987A	-1.44351	2.04225
PI548192	-1.44293	2.04283
PI612764	-1.442	2.04376
PI534648	-1.44162	2.04414
PI556928	-1.4312	2.05456
PI547817	-1.43111	2.05466
PI634913	-1.42961	2.05616
PI324924	-1.42845	2.05731
PI594399C	-1.42633	2.05943
PI603772	-1.4226	2.06316
PI092713	-1.4167	2.06906
PI548523	-1.41434	2.07142
PI594412	-1.39103	2.09473
PI089057	-1.38967	2.09609
PI518673	-1.38717	2.09859
PI548531	-1.37683	2.10893
PI594399A	-1.37094	2.11482
PI547796	-1.36865	2.11711
PI547797	-1.36599	2.11977
PI464940	-1.36472	2.12104
PI556931	-1.35545	2.13031
PI438492	-1.34377	2.14199
PI592953	-1.34163	2.14413
PI495832	-1.33883	2.14693
PI634890	-1.32736	2.1584
PI629005	-1.32729	2.15847
PI518716	-1.32702	2.15874
PI594406	-1.32482	2.16094
PI548384	-1.3248	2.16096
PI556859	-1.32311	2.16265
PI548635	-1.32204	2.16372
PI548586	-1.3201	2.16566
PI091725	-1.3182	2.16756
PI576162	-1.3178	2.16796
PI587687A	-1.31659	2.16917
PI547807	-1.31592	2.16984
PI634757	-1.31474	2.17102
PI548210	-1.31402	2.17174
PI548681	-1.31159	2.17417
PI548194	-1.31091	2.17485
PI548549	-1.30784	2.17792
PI594410	-1.30486	2.1809
PI415073A	-1.30354	2.18222
PI548263	-1.30288	2.18288
PI446893	-1.30208	2.18368
PI548374	-1.29945	2.18631
PI550740	-1.29907	2.18669
PI548191	-1.29644	2.18932
PI634881	-1.29561	2.19015
PI548275	-1.29515	2.19061
PI548636	-1.29132	2.19444
PI548193	-1.29077	2.19499
PI518667	-1.29071	2.19505
PI633983	-1.28858	2.19718
PI548779	-1.28763	2.19813
PI548611	-1.28756	2.1982
PI548518	-1.28742	2.19834
PI532459	-1.28482	2.20094
PI548239	-1.28469	2.20107
PI587557B	-1.28438	2.20138
PI548613	-1.28363	2.20213
PI548222	-1.28278	2.20298
PI547856	-1.27408	2.21168
PI548507	-1.26907	2.21669
PI634869	-1.26423	2.22153
PI548685	-1.26354	2.22222
PI634875	-1.26173	2.22403
PI534646	-1.26156	2.2242
PI547806	-1.2595	2.22626
PI547872	-1.25831	2.22745
PI437387	-1.25735	2.22841
PI547841	-1.25534	2.23043
PI092654	-1.25511	2.23065
PI518676	-1.25103	2.23473
PI548547	-1.24801	2.23775
PI591535	-1.2474	2.23836
PI547799	-1.24717	2.23859
PI437372	-1.24537	2.24039
PI548606	-1.24535	2.24041
PI548530	-1.24509	2.24067
PI586980	-1.24478	2.24098
PI634902	-1.24399	2.24177
PI518670	-1.24399	2.24177
PI092606	-1.24378	2.24198
PI432359	-1.2434	2.24236
PI594398B	-1.2432	2.24256
PI547885	-1.24199	2.24377
PI507430	-1.24185	2.24391
PI548602	-1.24031	2.24545
PI548538	-1.23923	2.24653
PI556929	-1.23817	2.24759
PI547875	-1.23662	2.24915
PI548169	-1.23487	2.25089
PI093565A	-1.23251	2.25325
PI547805	-1.23214	2.25362
PI547876	-1.22732	2.25844
PI603454	-1.22723	2.25853
PI603742C	-1.22723	2.25853
PI578057	-1.22674	2.25902
PI508269	-1.22645	2.25931
PI475828	-1.22597	2.25979
PI437913	-1.22508	2.26068
PI437578	-1.22508	2.26068
PI591536	-1.22354	2.26222
PI634763	-1.2227	2.26306
PI603731A	-1.22265	2.26311
PI634761	-1.22244	2.26332
PI594407	-1.22124	2.26452
PI597481	-1.22062	2.26515
PI548574	-1.21685	2.26891
PI069512	-1.21676	2.269
PI591532	-1.21674	2.26902
PI548503	-1.21531	2.27045
PI591533	-1.2148	2.27096
PI591504	-1.21443	2.27133
PI587575C	-1.21266	2.2731
PI415073B	-1.2114	2.27436
PI547874	-1.20989	2.27587
PI547868	-1.20982	2.27594
PI568245	-1.20904	2.27672
PI591506	-1.2083	2.27746
PI507188	-1.20774	2.27802
PI548569	-1.20606	2.2797
PI603614B	-1.2039	2.28186
PI424611B	-1.20348	2.28228
PI548675	-1.20272	2.28304
PI427139	-1.19923	2.28653
PI591508	-1.19866	2.2871
PI398881	-1.19828	2.28748
PI404161	-1.1975	2.28826
PI424611A	-1.19725	2.28851
PI548580	-1.19723	2.28853
PI591540	-1.19519	2.29058
PI547834	-1.19485	2.29091
PI548614	-1.19483	2.29093
PI591512	-1.19364	2.29212
PI584441	-1.19246	2.2933
PI547884	-1.19103	2.29473
PI547891	-1.19085	2.29491
PI068586	-1.18993	2.29583
PI591524	-1.18933	2.29643
PI507467	-1.18933	2.29643
PI548289	-1.18834	2.29742
PI547871	-1.18651	2.29925
PI591523	-1.18617	2.2996
PI567169	-1.18587	2.2999
PI591522	-1.1857	2.30006
PI547862	-1.1853	2.30046
PI547816	-1.18508	2.30068
PI547854	-1.18492	2.30084
PI548631	-1.18395	2.30181
PI592936	-1.18367	2.30209
PI591527	-1.18355	2.30221
PI640911	-1.18308	2.30268
PI547886	-1.18299	2.30277
PI639572	-1.18132	2.30444
PI548691	-1.18108	2.30468
PI181566	-1.17923	2.30653
PI547847	-1.17866	2.3071
PI561375	-1.17846	2.3073
PI518674	-1.17832	2.30744
PI548262	-1.17711	2.30865
PI070224	-1.17685	2.30891
PI634760	-1.17642	2.30934
PI591534	-1.17551	2.31025
PI548506	-1.17501	2.31075
PI547846	-1.17462	2.31114
PI547869	-1.17279	2.31297
PI548622	-1.17243	2.31333
PI437363A	-1.17188	2.31388
PI507694	-1.16927	2.31649
PI548541	-1.16773	2.31803
PI086073	-1.16714	2.31863
PI612745	-1.16668	2.31908
PI634762	-1.16649	2.31927
PI507424	-1.16546	2.3203
PI547860	-1.1654	2.32036
PI591515	-1.1649	2.32086
PI547893	-1.16426	2.3215
PI547812	-1.16399	2.32177
PI437753B	-1.1639	2.32186
PI548668	-1.16306	2.3227
PI547853	-1.16149	2.32427
PI556989	-1.16147	2.32429
PI417302	-1.16118	2.32458
PI591519	-1.16103	2.32473
PI560207	-1.1609	2.32486
PI476352A	-1.1608	2.32496
PI547832	-1.16058	2.32519
PI591539	-1.15997	2.32579
PI547852	-1.1565	2.32926
PI547880	-1.1544	2.33136
PI591509	-1.15438	2.33138
PI547863	-1.15417	2.33159
PI591505	-1.15409	2.33167
PI547890	-1.15395	2.33181
PI603571B	-1.15322	2.33254
PI547833	-1.1531	2.33266
PI080834_2	-1.15282	2.33294
PI597387	-1.15235	2.33342
PI430619	-1.15083	2.33493
PI504486	-1.15082	2.33495
PI548199	-1.15077	2.33499
PI398953	-1.15053	2.33523
PI548344	-1.14779	2.33797
PI437497	-1.14565	2.34011
PI548208	-1.14564	2.34012
PI634868	-1.14517	2.34059
PI361066A	-1.14494	2.34082
PI548542	-1.14445	2.34131
PI407907A	-1.14393	2.34183
PI424351	-1.14352	2.34224
PI547835	-1.14349	2.34227
PI547845	-1.14265	2.34312
PI547583	-1.14208	2.34368
PI423826C	-1.14172	2.34404
PI591538	-1.1411	2.34466
PI547842	-1.14048	2.34528
PI547861	-1.14015	2.34561
PI547664	-1.14003	2.34573
PI548242	-1.1396	2.34616
PI591537	-1.13921	2.34655
PI408019B	-1.13919	2.34657
PI634895	-1.13835	2.34741
PI591518	-1.13803	2.34773
PI547441	-1.13766	2.3481
PI591511	-1.13737	2.34839
PI417292	-1.13676	2.349
PI547848	-1.13639	2.34937
PI092642	-1.13633	2.34943
PI068718	-1.13626	2.3495
PI547849	-1.13623	2.34953
PI086115	-1.13558	2.35018
PI634764	-1.13461	2.35115
PI408006	-1.13423	2.35153
PI591510	-1.13417	2.3516
PI547840	-1.13403	2.35173
PI548677	-1.13391	2.35185
PI634765	-1.13388	2.35188
PI468408B	-1.13248	2.35328
PI518672	-1.13202	2.35374
PI547838	-1.13199	2.35377
PI556932	-1.13163	2.35413
PI062483	-1.1316	2.35416
PI548161	-1.13159	2.35417
PI634896	-1.13149	2.35427
PI068732	-1.13134	2.35442
PI591514	-1.13097	2.35479
PI092686	-1.13002	2.35574
PI547857	-1.12899	2.35677
PI398747	-1.12762	2.35814
PI084666_1	-1.1268	2.35896
PI612729	-1.12578	2.35998
PI591531	-1.12561	2.36015
PI407939A	-1.12462	2.36114
PI574479B	-1.12441	2.36135
PI547634	-1.12404	2.36172
PI518677	-1.12325	2.36251
PI591507	-1.12301	2.36275
PI458123A	-1.12269	2.36307
PI548362	-1.12251	2.36326
PI603915D	-1.12233	2.36343
PI424350	-1.12154	2.36422
PI398311	-1.12095	2.36481
PI591516	-1.12082	2.36494
PI547850	-1.12069	2.36507
PI540554	-1.12028	2.36548
PI340017	-1.12018	2.36558
PI437151	-1.11999	2.36578
PI424358	-1.1198	2.36596
PI547839	-1.11971	2.36605
PI643146	-1.11966	2.3661
PI634893	-1.11941	2.36635
PI407877A	-1.11904	2.36672
PI547836	-1.11899	2.36677
PI424143	-1.11869	2.36707
PI591528	-1.11868	2.36708
PI547892	-1.11851	2.36725
PI610671	-1.11826	2.3675
PI404188A	-1.11819	2.36757
PI509079	-1.11788	2.36788
PI594398A	-1.11747	2.36829
PI424368A	-1.11719	2.36858
PI495831	-1.11486	2.3709
PI591503	-1.11439	2.37137
PI424353	-1.11437	2.37139
PI591525	-1.11415	2.37161
PI620883	-1.11369	2.37207
PI547887	-1.11355	2.37221
PI591513	-1.11353	2.37223
PI547427	-1.1133	2.37246
PI543855	-1.11328	2.37248
PI424152	-1.11297	2.37279
PI370057A	-1.11262	2.37314
PI556572	-1.1126	2.37316
PI547883	-1.11254	2.37322
PI548181	-1.11192	2.37384
PI548253	-1.11158	2.37418
PI547866	-1.11125	2.37451
PI445834	-1.11058	2.37518
PI547642	-1.11043	2.37533
PI507708	-1.11031	2.37545
PI424373	-1.10918	2.37658
PI634892	-1.10892	2.37684
PI547888	-1.10862	2.37714
PI591520	-1.1086	2.37716
PI398930	-1.10843	2.37733
PI398857	-1.10832	2.37744
PI507676	-1.10818	2.37758
PI548180	-1.10815	2.37761
PI060296_1	-1.10566	2.3801
PI556850	-1.10561	2.38015
PI424339	-1.10553	2.38023
PI547873	-1.10497	2.38079
PI436565	-1.10434	2.38142
PI424610	-1.1043	2.38146
PI596412	-1.10426	2.3815
PI437498	-1.10379	2.38197
PI092468	-1.10352	2.38224
PI417229	-1.10304	2.38272
PI424348A	-1.10289	2.38287
PI591526	-1.10274	2.38302
PI438269	-1.10222	2.38354
PI547837	-1.1011	2.38466
PI547511	-1.09977	2.38599
PI437317	-1.09929	2.38647
PI054591	-1.0991	2.38666
PI091108N	-1.09803	2.38773
PI079627	-1.09803	2.38773
PI548256	-1.09741	2.38836
PI398297	-1.09728	2.38848
PI587601C	-1.09622	2.38954
PI547867	-1.09499	2.39077
PI548209	-1.09471	2.39105
PI153243	-1.0943	2.39146
PI547470	-1.09393	2.39183
PI547558	-1.09345	2.39231
PI547452	-1.09306	2.3927
PI542044	-1.09276	2.393
PI547877	-1.09232	2.39344
PI556888	-1.09226	2.3935
PI572240	-1.09212	2.39364
PI592932	-1.0915	2.39426
PI547646	-1.0914	2.39436
PI592911A	-1.09131	2.39445
PI068648	-1.09049	2.39527
PI548224	-1.08864	2.39712
PI547882	-1.08831	2.39746
PI557011	-1.08819	2.39757
PI547512	-1.08784	2.39792
PI547828	-1.08663	2.39913
PI547878	-1.08642	2.39934
PI559931	-1.08625	2.39951
PI438057	-1.08577	2.39999
PI464904	-1.0857	2.40006
PI587998G	-1.08501	2.40075
PI437834A	-1.08447	2.40129
PI398751	-1.08396	2.4018
PI442019	-1.08322	2.40254
PI438348A	-1.08317	2.40259
PI507707	-1.08304	2.40272
PI591521	-1.08289	2.40287
PI628812	-1.08257	2.40319
PI547843	-1.0821	2.40367
PI542043	-1.08205	2.40371
PI606748	-1.08118	2.40458
PI522190	-1.08115	2.40461
PI080466_1	-1.07975	2.40601
PI068679_2	-1.07859	2.40717
PI088804	-1.07846	2.4073
PI576160	-1.07797	2.40779
PI423747A	-1.07792	2.40784
PI547492	-1.07756	2.4082
PI547505	-1.0773	2.40846
PI564524	-1.07695	2.40882
PI445796	-1.07583	2.40993
PI547621	-1.07388	2.41188
PI416984	-1.0732	2.41256
PI547609	-1.07318	2.41258
PI556511	-1.07189	2.41387
PI547663	-1.07182	2.41394
PI548640	-1.07181	2.41395
PI092663	-1.07142	2.41434
PI548265	-1.07138	2.41438
PI612748	-1.07047	2.41529
PI594394	-1.0704	2.41536
PI437374	-1.06971	2.41605
PI438383	-1.06929	2.41647
PI591530	-1.06816	2.4176
PI437362	-1.0668	2.41896
PI438109C	-1.06649	2.41927
PI547620	-1.066	2.41976
PI574534	-1.06594	2.41982
PI547855	-1.06572	2.42004
PI547471	-1.0654	2.42036
PI437771	-1.06416	2.4216
PI547619	-1.06389	2.42187
PI568254	-1.06376	2.422
PI547851	-1.06359	2.42217
PI548184	-1.06342	2.42234
PI068457_1	-1.06338	2.42238
PI548388	-1.06247	2.42329
PI347570	-1.06193	2.42383
PI437376B	-1.06188	2.42388
PI547673	-1.06119	2.42457
PI092625	-1.06114	2.42463
PI547411	-1.06104	2.42472
PI092580	-1.06055	2.42521
PI556729	-1.06017	2.42559
PI068748	-1.06014	2.42562
PI547630	-1.06012	2.42564
PI547611	-1.05945	2.42631
PI547870	-1.05898	2.42678
PI612731	-1.05895	2.42681
PI560206	-1.05888	2.42688
PI416971	-1.05854	2.42722
PI591495	-1.05849	2.42727
PI547591	-1.05818	2.42758
PI612749	-1.05815	2.42762
PI068815	-1.05715	2.42861
PI089063	-1.0559	2.42986
PI068756	-1.0558	2.42996
PI547457	-1.05537	2.43039
PI479759	-1.05444	2.43132
PI437389C	-1.05415	2.43161
PI547494	-1.0537	2.43206
PI547647	-1.05347	2.43229
PI547437	-1.05327	2.43249
PI438067	-1.05318	2.43258
PI091733_1	-1.05289	2.43287
PI437363B	-1.05246	2.4333
PI548589	-1.0522	2.43356
PI538401B	-1.05211	2.43366
PI547416	-1.0519	2.43386
PI547659	-1.05164	2.43412
PI437156B	-1.05111	2.43466
PI547844	-1.05013	2.43563
PI547648	-1.04985	2.43591
PI232899	-1.04978	2.43598
PI561698	-1.04958	2.43618
PI437197	-1.04946	2.4363
PI591498	-1.04945	2.43632
PI437333	-1.04938	2.43638
PI547508	-1.04906	2.4367
PI591561	-1.04901	2.43675
PI232902	-1.0489	2.43686
PI507415	-1.04806	2.4377
PI547889	-1.04749	2.43827
PI548610	-1.04704	2.43872
PI547649	-1.04698	2.43878
PI438258	-1.0469	2.43886
PI603673G	-1.04632	2.43944
PI547499	-1.04547	2.44029
PI437472	-1.04513	2.44063
PI291297	-1.04442	2.44134
PI557535	-1.04362	2.44214
PI437630C	-1.04311	2.44265
PI547859	-1.04307	2.4427
PI556687	-1.04276	2.443
PI360842	-1.04229	2.44347
PI506476	-1.04141	2.44435
PI437974B	-1.04108	2.44468
PI548591	-1.04064	2.44512
PI080459	-1.04033	2.44543
PI437904	-1.03987	2.44589
PI547463	-1.03952	2.44624
PI437641A	-1.0388	2.44696
PI547858	-1.03866	2.4471
PI548582	-1.03788	2.44789
PI437088A	-1.03768	2.44809
PI547879	-1.03703	2.44873
PI547528	-1.03688	2.44888
PI507709	-1.03605	2.44971
PI547422	-1.03598	2.44978
PI556783	-1.03597	2.44979
PI547865	-1.03576	2.45
PI591497	-1.03567	2.45009
PI437334	-1.03542	2.45034
PI574532	-1.03464	2.45112
PI547605	-1.03437	2.45139
PI468408A	-1.03431	2.45145
PI592912A	-1.03397	2.45179
PI506904	-1.03376	2.452
PI634894	-1.03344	2.45232
PI548488	-1.03336	2.4524
PI347546A	-1.03274	2.45302
PI591499	-1.03257	2.45319
PI636695	-1.03227	2.45349
PI591493	-1.0322	2.45356
PI547564	-1.03205	2.45371
PI547503	-1.03168	2.45408
PI507483	-1.03161	2.45415
PI319527	-1.03109	2.45467
PI548287	-1.02976	2.45601
PI547578	-1.02969	2.45607
PI552538	-1.02937	2.45639
PI548652	-1.02935	2.45641
PI507678	-1.02931	2.45645
PI543794	-1.02919	2.45657
PI437318	-1.02911	2.45665
PI556780	-1.02853	2.45723
PI564718	-1.02846	2.4573
PI547590	-1.02804	2.45772
PI438107	-1.02785	2.45791
PI548298	-1.0277	2.45806
PI437451	-1.02764	2.45812
PI417029	-1.02737	2.45839
PI092688_2	-1.02719	2.45857
PI547514	-1.0266	2.45917
PI547596	-1.02598	2.45979
PI547604	-1.02515	2.46061
PI458507	-1.02429	2.46147
PI548292	-1.024	2.46176
PI070460	-1.02388	2.46188
PI547864	-1.023	2.46276
PI548231	-1.02294	2.46282
PI398693	-1.0229	2.46287
PI634905	-1.02277	2.46299
PI547881	-1.02248	2.46328
PI547653	-1.02163	2.46413
PI547665	-1.0214	2.46436
PI561379B	-1.02133	2.46443
PI062199	-1.02123	2.46453
PI634758	-1.0211	2.46466
PI548672	-1.02108	2.46468
PI612739	-1.02046	2.4653
PI547629	-1.02017	2.46559
PI547490	-1.01909	2.46667
PI438086	-1.01892	2.46684
PI534645	-1.01887	2.46689
PI547657	-1.01869	2.46707
PI548211	-1.0186	2.46716
PI070462	-1.01857	2.46719
PI084946_1	-1.01851	2.46725
PI547506	-1.01849	2.46727
PI607385	-1.01822	2.46754
PI238922	-1.01795	2.46781
PI281896B	-1.01776	2.46801
PI437420A	-1.01752	2.46824
PI437370	-1.01675	2.46901
PI548671	-1.01654	2.46922
PI538378	-1.01633	2.46943
PI547453	-1.01627	2.46949
PI542403	-1.01617	2.46959
PI398737	-1.01562	2.47014
PI547545	-1.01478	2.47098
PI407922	-1.01459	2.47117
PI547479	-1.01452	2.47125
PI547498	-1.01451	2.47125
PI507477	-1.01441	2.47135
PI547593	-1.01438	2.47138
PI548519	-1.01431	2.47145
PI547439	-1.01402	2.47174
PI547432	-1.014	2.47176
PI438075	-1.01325	2.47251
PI547474	-1.01258	2.47318
PI153309	-1.0124	2.47336
PI614154	-1.01204	2.47372
PI548297	-1.01176	2.474
PI407731	-1.01144	2.47433
PI591502	-1.01109	2.47467
PI547450	-1.01089	2.47487
PI548202	-1.01082	2.47494
PI548563	-1.01079	2.47497
PI090392	-1.01054	2.47522
PI547821	-1.0101	2.47567
PI437420B	-1.01007	2.47569
PI547486	-1.01002	2.47574
PI547615	-1.00998	2.47578
PI547448	-1.00992	2.47584
PI370057B	-1.00984	2.47592
FC029333	-1.00925	2.47651
PI587588B	-1.00858	2.47718
PI548204	-1.00855	2.47721
PI547563	-1.00816	2.4776
PI068533_2	-1.0079	2.47787
PI464941	-1.00756	2.4782
PI542711	-1.00728	2.47848
PI547454	-1.00722	2.47854
FC004002B	-1.00715	2.47861
PI548512	-1.00689	2.47887
PI634887	-1.00684	2.47892
PI467310	-1.00565	2.48011
PI547560	-1.0053	2.48046
PI547403	-1.00413	2.48163
PI614673	-1.00409	2.48167
PI438140	-1.00395	2.48181
PI548590	-1.00382	2.48194
PI547556	-1.00363	2.48213
PI555398	-1.00335	2.48241
PI547542	-1.00333	2.48243
PI634897	-1.0033	2.48246
PI417526	-1.003	2.48276
PI437875A	-1.00237	2.4834
PI547473	-1.00229	2.48347
PI547526	-1.00228	2.48348
PI548676	-1.00196	2.4838
PI547464	-1.00194	2.48382
PI458522	-1.0019	2.48386
PI547500	-1.0016	2.48416
PI612931	-1.00135	2.48441
PI547618	-1.00111	2.48465
PI576146	-1.00099	2.48477
PI547644	-1.00076	2.485
PI547582	-1.00073	2.48503
PI547527	-1.00057	2.48519
PI548583	-1.00003	2.48573
PI408262D	-0.999982	2.48578
PI547608	-0.999885	2.48588
FC031731	-0.999874	2.48589
PI437440	-0.999823	2.48594
PI507327	-0.999714	2.48605
PI054617	-0.999667	2.48609
PI229738	-0.999652	2.48611
PI547613	-0.999426	2.48633
PI547631	-0.998708	2.48705
PI548608	-0.998258	2.4875
PI547456	-0.997927	2.48783
PI547509	-0.997799	2.48796
PI548585	-0.997692	2.48807
PI547446	-0.997206	2.48855
PI547466	-0.996702	2.48906
PI378657	-0.996538	2.48922
PI603187	-0.996486	2.48927
PI547481	-0.996411	2.48935
PI591517	-0.996195	2.48957
PI547561	-0.995884	2.48988
PI594901	-0.995682	2.49008
PI639740	-0.995449	2.49031
PI547502	-0.995295	2.49047
PI547475	-0.995162	2.4906
PI547655	-0.994869	2.49089
PI548314	-0.994407	2.49135
PI371610	-0.994395	2.49137
PI591529	-0.994394	2.49137
PI592907B	-0.994176	2.49158
PI091164	-0.993959	2.4918
PI574479A	-0.993776	2.49198
PI417278	-0.993729	2.49203
PI547546	-0.993706	2.49205
PI547430	-0.993536	2.49222
PI437865	-0.993385	2.49238
PI437496	-0.992918	2.49284
PI547520	-0.992799	2.49296
PI547484	-0.992705	2.49306
PI424405A	-0.992378	2.49338
PI398821	-0.992323	2.49344
PI424264	-0.992232	2.49353
PI437844B	-0.991946	2.49381
PI546053	-0.991882	2.49388
PI404173A	-0.991391	2.49437
PI547568	-0.991354	2.49441
PI592912B	-0.991209	2.49455
PI603747	-0.99055	2.49521
PI547523	-0.989927	2.49583
PI547507	-0.989781	2.49598
PI547517	-0.98964	2.49612
PI591488	-0.989633	2.49613
PI089006_2	-0.989514	2.49625
PI547522	-0.989066	2.49669
PI404174	-0.988944	2.49682
PI603679	-0.988858	2.4969
PI594397A	-0.988548	2.49721
PI547515	-0.988379	2.49738
PI423743C	-0.987362	2.4984
PI547592	-0.986784	2.49898
PI404176	-0.985881	2.49988
PI532833	-0.985761	2.5
PI548532	-0.985598	2.50016
PI548257	-0.985558	2.5002
PI547559	-0.98537	2.50039
PI547493	-0.984654	2.50111
PI547402	-0.984317	2.50144
PI068528	-0.984259	2.5015
PI547645	-0.98418	2.50158
PI070456	-0.984157	2.5016
PI547541	-0.983919	2.50184
PI547449	-0.983423	2.50234
PI371611	-0.983288	2.50247
PI547513	-0.983267	2.50249
PI424249D	-0.983254	2.50251
PI404193	-0.982825	2.50294
PI080479	-0.982717	2.50304
PI561406	-0.982691	2.50307
PI548348	-0.982288	2.50347
PI548286	-0.981985	2.50378
PI547407	-0.981921	2.50384
PI547406	-0.981775	2.50399
PI399001	-0.981674	2.50409
PI547491	-0.981289	2.50447
PI542709	-0.981164	2.5046
PI547465	-0.980896	2.50486
PI547627	-0.980317	2.50544
PI532834	-0.980314	2.50545
PI547576	-0.979854	2.50591
PI634886	-0.979817	2.50594
PI507006	-0.979661	2.5061
PI547555	-0.979032	2.50673
PI547480	-0.978935	2.50683
PI603673D	-0.978863	2.5069
PI547535	-0.978703	2.50706
PI547548	-0.978468	2.50729
PI547640	-0.978236	2.50752
PI019986	-0.978003	2.50776
PI547580	-0.977993	2.50777
PI398822	-0.977974	2.50779
PI424250B	-0.97772	2.50804
PI547485	-0.977153	2.50861
PI547529	-0.977035	2.50873
PI547531	-0.976948	2.50881
PI603680	-0.976945	2.50882
PI547632	-0.976747	2.50901
PI591494	-0.976742	2.50902
PI297520	-0.976689	2.50907
PI547518	-0.976045	2.50972
PI547510	-0.975987	2.50977
PI091120_2	-0.975902	2.50986
PI424405B	-0.975351	2.51041
PI547625	-0.974839	2.51092
PI437132B	-0.974558	2.5112
PI507413	-0.974309	2.51145
PI547467	-0.974267	2.51149
PI547536	-0.974095	2.51167
PI070467	-0.974031	2.51173
PI081042_1	-0.973663	2.5121
PI438389	-0.973465	2.5123
PI583366	-0.973049	2.51271
PI639283	-0.972803	2.51296
PI547612	-0.972635	2.51313
PI591825	-0.972452	2.51331
PI507687A	-0.972444	2.51332
PI547567	-0.972321	2.51344
PI547404	-0.972133	2.51363
PI542710	-0.971853	2.51391
PI548533	-0.971843	2.51392
PI340005	-0.9718	2.51396
PI597426	-0.971539	2.51422
PI408018	-0.971215	2.51455
PI200538	-0.971124	2.51464
PI547428	-0.971047	2.51471
PI548511	-0.970809	2.51495
PI547600	-0.970642	2.51512
PI424159A	-0.970423	2.51534
PI547530	-0.970154	2.51561
PI547671	-0.969918	2.51584
PI547438	-0.969843	2.51592
PI615553	-0.969699	2.51606
PI398746	-0.96966	2.5161
PI597384	-0.969645	2.51612
PI591487	-0.969486	2.51627
PI393537	-0.96933	2.51643
PI091340	-0.968936	2.51682
PI547419	-0.968495	2.51727
PI540556	-0.968392	2.51737
PI438222	-0.968046	2.51771
FC031697	-0.96795	2.51781
PI547589	-0.967886	2.51787
PI547669	-0.967814	2.51795
PI547633	-0.967341	2.51842
PI548609	-0.967311	2.51845
PI547622	-0.967247	2.51851
PI547413	-0.966863	2.5189
PI090481	-0.966467	2.51929
PI437095	-0.966192	2.51957
PI538375	-0.9661	2.51966
PI547562	-0.965649	2.52011
PI347546B	-0.965354	2.52041
PI591501	-0.965108	2.52065
PI291319B	-0.96428	2.52148
PI547524	-0.964039	2.52172
PI548251	-0.963648	2.52211
PI547626	-0.963616	2.52214
PI556814	-0.963009	2.52275
PI612146	-0.962708	2.52305
PI602500A	-0.962588	2.52317
PI547426	-0.962445	2.52332
PI547497	-0.96231	2.52345
PI547496	-0.962125	2.52364
PI437132A	-0.962075	2.52369
PI593256	-0.961968	2.52379
PI297506	-0.961722	2.52404
PI092561	-0.961563	2.5242
PI578385	-0.960955	2.52481
PI547635	-0.960863	2.5249
PI547412	-0.960854	2.52491
PI548682	-0.960809	2.52495
PI548172	-0.960265	2.5255
PI608726	-0.960224	2.52554
PI398599	-0.959383	2.52638
PI088282	-0.959147	2.52661
PI547532	-0.959116	2.52664
PI417437	-0.959112	2.52665
PI070212	-0.958934	2.52683
PI547408	-0.958777	2.52698
PI437144	-0.958384	2.52738
PI603554A	-0.958357	2.5274
PI547675	-0.957752	2.52801
PI547672	-0.957731	2.52803
PI547577	-0.957401	2.52836
PI547557	-0.957119	2.52864
PI438226	-0.957016	2.52874
PI548347	-0.956752	2.52901
PI548510	-0.956464	2.5293
PI547606	-0.956191	2.52957
PI595926	-0.955804	2.52996
PI632423	-0.955769	2.52999
PI547435	-0.955751	2.53001
PI548559	-0.955727	2.53003
PI596413	-0.955573	2.53019
PI407851	-0.955442	2.53032
PI547476	-0.955318	2.53044
PI561404	-0.954352	2.53141
PI595363	-0.954203	2.53156
PI547516	-0.954078	2.53168
PI547616	-0.953966	2.53179
PI555396	-0.953704	2.53206
PI547575	-0.953418	2.53234
PI548340	-0.953312	2.53245
PI613055	-0.952784	2.53298
PI547656	-0.952513	2.53325
PI556889	-0.952459	2.5333
PI506845	-0.952401	2.53336
PI547415	-0.951817	2.53394
PI548626	-0.951443	2.53432
PI065379	-0.951291	2.53447
PI547585	-0.951061	2.5347
PI060269_2	-0.950733	2.53503
PI507479	-0.95064	2.53512
PI547628	-0.950552	2.53521
PI089055	-0.950543	2.53522
PI476350C	-0.949528	2.53623
PI438482	-0.94946	2.5363
PI547477	-0.949275	2.53649
PI547436	-0.948844	2.53692
PI507429	-0.948806	2.53695
PI548220	-0.948234	2.53753
PI437394	-0.948052	2.53771
PI547434	-0.947974	2.53779
PI424366	-0.947277	2.53848
PI547603	-0.947195	2.53857
PI547410	-0.947068	2.53869
PI068587	-0.946838	2.53892
PI437340C	-0.946362	2.5394
PI547569	-0.946357	2.5394
PI511357	-0.945869	2.53989
PI548632	-0.94579	2.53997
PI547601	-0.945456	2.5403
PI547405	-0.945332	2.54043
PI424578	-0.944954	2.54081
PI547447	-0.944686	2.54107
PI438378	-0.943805	2.54196
PI423711	-0.943651	2.54211
PI547462	-0.943582	2.54218
PI437632B	-0.943341	2.54242
PI084665	-0.943067	2.54269
PI632431	-0.94256	2.5432
PI547553	-0.942278	2.54348
PI612711A	-0.942085	2.54368
PI547666	-0.941981	2.54378
PI437086	-0.941894	2.54387
PI547544	-0.941289	2.54447
PI547598	-0.940887	2.54487
PI547566	-0.940584	2.54518
PI547458	-0.940471	2.54529
PI547501	-0.940211	2.54555
PI628819	-0.939805	2.54596
PI548535	-0.939549	2.54621
PI408132	-0.939475	2.54629
PI398655	-0.939287	2.54647
PI547895	-0.9392	2.54656
PI437520A	-0.938489	2.54727
PI438454	-0.938181	2.54758
PI547417	-0.937154	2.54861
PI547674	-0.936208	2.54955
PI547643	-0.936068	2.54969
PI227224	-0.935872	2.54989
PI507402	-0.935727	2.55003
PI408068C	-0.935563	2.5502
PI088295_1	-0.935083	2.55068
PI548651	-0.934711	2.55105
PI509547	-0.934448	2.55131
PI548299	-0.934435	2.55133
PI258387	-0.934424	2.55134
PI547594	-0.934307	2.55145
PI547521	-0.934167	2.55159
PI567194	-0.933433	2.55233
PI547488	-0.933011	2.55275
PI612716	-0.932663	2.5531
PI438338	-0.932202	2.55356
PI547421	-0.932089	2.55367
PI578477B	-0.93198	2.55378
PI547610	-0.931909	2.55385
PI437610B	-0.931869	2.55389
PI438053	-0.931738	2.55402
PI153244	-0.931502	2.55426
PI547650	-0.931473	2.55429
PI547549	-0.931411	2.55435
PI507672	-0.931407	2.55435
PI438178	-0.930618	2.55514
PI639566C	-0.930491	2.55527
PI417407	-0.930377	2.55538
PI547597	-0.930335	2.55543
PI291306A	-0.930181	2.55558
PI547614	-0.930089	2.55567
PI547418	-0.929768	2.55599
PI437866	-0.929577	2.55618
PI547489	-0.929247	2.55651
PI547414	-0.928877	2.55688
PI547654	-0.928856	2.5569
PI399090	-0.928685	2.55708
PI437843B	-0.92837	2.55739
PI445816B	-0.928317	2.55744
PI548634	-0.928167	2.55759
PI547478	-0.928099	2.55766
PI547660	-0.927977	2.55778
PI603433A	-0.927943	2.55782
PI561405	-0.927883	2.55788
PI547431	-0.927216	2.55854
PI602502A	-0.927109	2.55865
PI080466_2	-0.926946	2.55881
PI437415	-0.926312	2.55945
PI578476	-0.926162	2.5596
PI085009_2	-0.926009	2.55975
PI458110	-0.926005	2.55976
PI258386	-0.925944	2.55982
PI628909	-0.925859	2.5599
PI417429	-0.92568	2.56008
PI547662	-0.923767	2.56199
PI398321	-0.923712	2.56205
PI079863	-0.923583	2.56218
PI430596	-0.923283	2.56248
PI534647	-0.922915	2.56285
PI417409	-0.922631	2.56313
PI408068A	-0.922587	2.56317
PI603380	-0.922412	2.56335
PI603205	-0.921942	2.56382
PI068694	-0.921528	2.56423
PI548190	-0.92149	2.56427
PI652442	-0.920438	2.56532
PI091557	-0.9204	2.56536
PI437959	-0.920241	2.56552
PI417555	-0.919982	2.56578
PI548546	-0.919955	2.56581
PI089170	-0.919705	2.56606
PI437356	-0.91947	2.56629
PI408192_1	-0.919352	2.56641
PI437526B	-0.91929	2.56647
PI424605B	-0.919213	2.56655
PI437836	-0.919127	2.56663
PI068599	-0.919052	2.56671
PI547487	-0.91855	2.56721
PI437364	-0.918496	2.56726
PI547420	-0.918296	2.56746
PI548175	-0.918053	2.56771
PI437992	-0.917734	2.56803
PI507538	-0.917175	2.56859
PI597386	-0.917032	2.56873
PI547468	-0.916219	2.56954
PI548562	-0.916065	2.5697
PI417443	-0.916044	2.56972
PI578473C	-0.915422	2.57034
PI547495	-0.914682	2.57108
PI597440B	-0.914426	2.57133
PI639590A	-0.914228	2.57153
PI547599	-0.914122	2.57164
PI068622	-0.913945	2.57182
PI547409	-0.913944	2.57182
PI547651	-0.913293	2.57247
PI437369	-0.913229	2.57253
PI639608	-0.913104	2.57266
PI561318B	-0.912858	2.5729
PI547570	-0.912262	2.5735
PI547469	-0.912171	2.57359
PI639597B	-0.912102	2.57366
FC003659	-0.911994	2.57377
PI547442	-0.911829	2.57393
PI399036	-0.91179	2.57397
PI603673B	-0.911765	2.574
PI547602	-0.91159	2.57417
FC003654_1	-0.911311	2.57445
PI639629	-0.910864	2.5749
PI548684	-0.910777	2.57498
PI507680	-0.910534	2.57523
PI612744	-0.91046	2.5753
PI547444	-0.910459	2.5753
PI417405	-0.910126	2.57563
PI642768	-0.910096	2.57566
PI372416A	-0.909723	2.57604
PI339995	-0.909719	2.57604
PI406709	-0.908763	2.577
PI069507_1	-0.908626	2.57713
PI561297	-0.908528	2.57723
PI464932	-0.908452	2.57731
PI596407	-0.908445	2.57732
PI639625	-0.908416	2.57734
PI639581	-0.908411	2.57735
PI639612A	-0.908259	2.5775
PI547607	-0.908058	2.5777
PI283331	-0.907911	2.57785
PI547519	-0.907696	2.57806
PI361071A	-0.907642	2.57812
PI510670	-0.907509	2.57825
PI639611	-0.907502	2.57826
PI437456	-0.907212	2.57855
PI424577	-0.906651	2.57911
PI398285	-0.906347	2.57941
PI430623	-0.906143	2.57962
PI086449_0	-0.905412	2.58035
PI578477C	-0.90511	2.58065
PI378658	-0.904708	2.58105
PI438094B	-0.904555	2.58121
PI639589	-0.90436	2.5814
PI438160C	-0.904035	2.58173
PI547617	-0.903782	2.58198
PI437368	-0.903749	2.58201
PI424155A	-0.903511	2.58225
PI098243	-0.903429	2.58233
PI561379A	-0.903387	2.58237
FC031946	-0.903347	2.58241
PI634827	-0.903183	2.58258
PI639613	-0.902987	2.58277
PI438028	-0.902352	2.58341
PI398697	-0.902343	2.58342
PI603184	-0.902036	2.58372
PI578353B	-0.901686	2.58407
PI639588A	-0.901567	2.58419
PI437614A	-0.901249	2.58451
PI639566D	-0.901035	2.58473
PI417574	-0.900995	2.58477
PI438235	-0.900951	2.58481
PI340021A	-0.900738	2.58502
PI548217	-0.900588	2.58517
PI063271	-0.900576	2.58518
PI607835	-0.900261	2.5855
PI507391	-0.900221	2.58554
PI437760	-0.899947	2.58581
PI424520	-0.8998	2.58596
PI603702A	-0.899599	2.58616
PI424219A	-0.899463	2.5863
PI639602	-0.899275	2.58649
PI639585	-0.899236	2.58652
PI423747B	-0.898721	2.58704
PI591500	-0.898268	2.58749
PI507040	-0.898106	2.58765
PI424249B	-0.897929	2.58783
PI070519	-0.897713	2.58805
PI547641	-0.897655	2.58811
PI384469C	-0.897599	2.58816
PI633608	-0.897344	2.58842
PI587091	-0.897162	2.5886
PI578478A	-0.897121	2.58864
PI639588B	-0.897114	2.58865
PI437757	-0.896959	2.5888
PI547533	-0.896749	2.58901
PI548226	-0.896444	2.58932
PI437610A	-0.896264	2.5895
PI547440	-0.895922	2.58984
PI399055	-0.895788	2.58997
PI437828	-0.89574	2.59002
PI547588	-0.895565	2.5902
PI423826A	-0.895514	2.59025
PI615555	-0.895404	2.59036
PI437618	-0.895314	2.59045
PI603494	-0.895057	2.5907
PI437409	-0.894797	2.59096
PI578351	-0.894636	2.59112
PI229340	-0.894586	2.59117
PI578355	-0.894537	2.59122
PI547547	-0.894426	2.59134
PI085559	-0.894243	2.59152
PI578354	-0.894091	2.59167
PI437441	-0.893837	2.59192
PI547425	-0.893752	2.59201
PI594397B	-0.893364	2.5924
PI123590	-0.893112	2.59265
PI427088C	-0.893002	2.59276
PI639591	-0.892675	2.59309
PI438259A	-0.892588	2.59317
PI445816A	-0.892335	2.59343
PI464909	-0.892088	2.59367
PI547540	-0.891546	2.59421
PI437524	-0.891309	2.59445
PI507556	-0.891098	2.59466
PI639610	-0.890996	2.59476
PI398637	-0.89086	2.5949
PI398638	-0.890649	2.59511
PI548612	-0.890103	2.59566
PI417280	-0.890049	2.59571
PI639609	-0.889971	2.59579
PI479740	-0.889958	2.5958
PI547572	-0.889912	2.59585
PI639600B	-0.889739	2.59602
PI578352	-0.88964	2.59612
PI639593	-0.889577	2.59618
PI639598	-0.889472	2.59629
PI417240	-0.889458	2.5963
PI603362	-0.889129	2.59663
PI518771	-0.889125	2.59664
PI398513	-0.888423	2.59734
PI438100	-0.888354	2.59741
PI603366	-0.888197	2.59756
PI547798	-0.887707	2.59805
PI437513	-0.887316	2.59844
PI548178	-0.887293	2.59847
PI437863A	-0.887278	2.59848
PI586981	-0.88717	2.59859
PI437689	-0.8871	2.59866
PI578390	-0.886654	2.59911
PI423798B	-0.886543	2.59922
PI518722	-0.886047	2.59971
PI547451	-0.885616	2.60014
PI398282	-0.885533	2.60023
PI597397B	-0.885256	2.6005
PI417472B	-0.885056	2.6007
PI548566	-0.884962	2.6008
PI547623	-0.884895	2.60087
PI430622	-0.884634	2.60113
PI547424	-0.884342	2.60142
PI548174	-0.884032	2.60173
PI423826B	-0.883881	2.60188
PI091127	-0.8838	2.60196
PI089469	-0.883763	2.602
PI360847	-0.883585	2.60218
PI091108_2	-0.883159	2.6026
PI561407	-0.883114	2.60265
PI438183	-0.882932	2.60283
PI578488A	-0.88268	2.60308
PI360836	-0.882655	2.60311
PI639590	-0.882655	2.60311
PI578353A	-0.882211	2.60355
PI378664B	-0.881944	2.60382
PI547445	-0.881872	2.60389
PI423708A	-0.881518	2.60424
PI437837B	-0.881448	2.60431
PI091646	-0.881249	2.60451
PI084674	-0.881196	2.60456
PI157443	-0.880727	2.60503
PI578473B	-0.88061	2.60515
PI532465	-0.880302	2.60546
PI507692A	-0.87998	2.60578
PI054615	-0.879925	2.60584
PI587601B	-0.879639	2.60612
PI547573	-0.879458	2.6063
PI417156	-0.879371	2.60639
PI634882	-0.879137	2.60662
PI467313	-0.878955	2.60681
PI508296H	-0.87886	2.6069
PI628869	-0.878753	2.60701
PI561201	-0.878513	2.60725
PI504500	-0.878228	2.60753
PI547584	-0.878048	2.60771
PI547579	-0.878041	2.60772
PI548529	-0.877975	2.60779
PI091731_1	-0.877712	2.60805
PI507568	-0.877555	2.60821
PI507302	-0.877157	2.6086
PI092601_1	-0.877122	2.60864
PI408269B	-0.876795	2.60897
PI408321	-0.876331	2.60943
PI438252B	-0.876325	2.60944
PI548318	-0.876287	2.60947
PI408143	-0.87608	2.60968
PI546048	-0.87599	2.60977
PI567323B	-0.87532	2.61044
PI602500B	-0.874984	2.61078
PI068523	-0.874976	2.61078
PI561699	-0.874919	2.61084
FC030265	-0.874487	2.61127
PI639546A	-0.874062	2.6117
PI089152	-0.874011	2.61175
FC019979_1	-0.873779	2.61198
PI437338	-0.873149	2.61261
PI593654	-0.873143	2.61262
PI407730	-0.872861	2.6129
PI561394	-0.872778	2.61298
PI615554	-0.872728	2.61303
PI548196	-0.872638	2.61312
PI088997	-0.872569	2.61319
PI548248	-0.872282	2.61348
PI548276	-0.87204	2.61372
PI437848A	-0.871991	2.61377
PI438399	-0.871615	2.61415
PI547551	-0.871378	2.61438
PI437533B	-0.871309	2.61445
PI547525	-0.87124	2.61452
PI424261	-0.871163	2.6146
PI092696	-0.87104	2.61472
PI533655	-0.870942	2.61482
PI639564	-0.870892	2.61487
PI591486	-0.870887	2.61487
PI438207B	-0.870754	2.61501
PI273483B	-0.870716	2.61504
PI088442	-0.870689	2.61507
PI437089	-0.870663	2.6151
PI430595	-0.870527	2.61523
PI547595	-0.870451	2.61531
PI437683	-0.870411	2.61535
PI398886	-0.870153	2.61561
PI438224	-0.870138	2.61562
PI602996	-0.870059	2.6157
PI583364	-0.870058	2.6157
PI437520B	-0.869668	2.61609
PI508296E	-0.869571	2.61619
PI393538	-0.869541	2.61622
PI417402	-0.869262	2.6165
PI070515	-0.868845	2.61692
PI437674	-0.868779	2.61698
PI548214	-0.868778	2.61698
PI079885	-0.868096	2.61766
PI507276	-0.867356	2.61841
PI437347	-0.867224	2.61854
PI547581	-0.867067	2.61869
PI070469_1	-0.86658	2.61918
PI097605	-0.866511	2.61925
PI092704	-0.866342	2.61942
PI092717	-0.865943	2.61982
PI438098	-0.865153	2.62061
PI437838	-0.864969	2.62079
PI561282A	-0.86476	2.621
PI407976B	-0.864586	2.62117
PI399091	-0.864363	2.6214
PI398763	-0.864281	2.62148
PI547461	-0.86427	2.62149
PI557536	-0.863782	2.62198
PI398639	-0.863366	2.62239
PI437845A	-0.86323	2.62253
PI291310C	-0.863049	2.62271
PI506782	-0.862908	2.62285
PI408331	-0.862618	2.62314
PI556781	-0.86247	2.62329
PI567785	-0.862219	2.62354
PI634909	-0.862216	2.62354
PI398641	-0.861412	2.62435
PI548522	-0.861245	2.62452
PI408010_1	-0.861182	2.62458
PI538386B	-0.861039	2.62472
PI424357B	-0.860993	2.62477
PI547539	-0.860748	2.62501
PI594567A	-0.860725	2.62504
PI437475	-0.860629	2.62513
PI548304	-0.860548	2.62521
PI437882A	-0.860474	2.62529
PI547534	-0.860362	2.6254
PI639586	-0.86027	2.62549
PI507535	-0.860093	2.62567
PI476344	-0.85999	2.62577
PI548319	-0.85987	2.62589
PI603777	-0.859664	2.6261
PI398517	-0.859492	2.62627
PI507542	-0.859051	2.62671
PI437908	-0.858465	2.6273
PI258385	-0.858418	2.62734
PI068806	-0.858348	2.62741
PI547537	-0.858335	2.62743
PI258383	-0.858211	2.62755
PI576166	-0.858099	2.62766
PI445803	-0.857998	2.62776
PI086445	-0.85798	2.62778
PI437145B	-0.857874	2.62789
PI407966B	-0.857865	2.6279
PI643914	-0.857741	2.62802
PI592524	-0.857432	2.62833
PI547802	-0.857349	2.62841
PI437105C	-0.856936	2.62882
PI339863B	-0.856716	2.62904
PI437099	-0.856562	2.6292
PI603673F	-0.856358	2.6294
PI437946B	-0.856155	2.62961
PI458072A	-0.855262	2.6305
PI423927	-0.855063	2.6307
PI437533A	-0.854888	2.63087
PI574541	-0.854595	2.63117
PI628844	-0.854383	2.63138
PI437091	-0.854009	2.63175
PI546051	-0.853768	2.63199
PI437644	-0.853549	2.63221
PI423814A	-0.853454	2.63231
PI398741	-0.853347	2.63241
PI437316	-0.852953	2.63281
PI437876	-0.852926	2.63283
PI416786	-0.852856	2.6329
PI417472D	-0.852635	2.63313
PI068610	-0.85257	2.63319
PI506629	-0.8525	2.63326
PI086892	-0.85231	2.63345
PI507300	-0.852249	2.63351
PI204652	-0.851955	2.63381
PI088787	-0.851511	2.63425
PI408021	-0.851411	2.63435
PI417332	-0.851362	2.6344
PI438182	-0.850732	2.63503
PI153682	-0.850691	2.63507
PI438371	-0.849877	2.63588
PI086452	-0.849833	2.63593
PI467308A	-0.849666	2.63609
PI398312	-0.849619	2.63614
PI437777	-0.849543	2.63622
PI091725_4	-0.84946	2.6363
PI572244	-0.849145	2.63662
PI548424	-0.849139	2.63662
PI547574	-0.848884	2.63688
PI506644	-0.848682	2.63708
PI548560	-0.84858	2.63718
PI557010	-0.847608	2.63815
PI437954	-0.847496	2.63826
PI424269B	-0.847236	2.63852
PI555397	-0.846751	2.63901
PI639590B	-0.846598	2.63916
PI634906	-0.846152	2.63961
PI634193	-0.846147	2.63961
PI398831	-0.845889	2.63987
PI408131B	-0.845799	2.63996
PI546049	-0.845636	2.64012
PI594567B	-0.845552	2.64021
PI281892B	-0.845458	2.6403
PI417010	-0.844824	2.64094
PI634907	-0.844769	2.64099
PI424215	-0.8447	2.64106
PI070080	-0.844677	2.64108
PI548623	-0.844611	2.64115
PI597381	-0.844605	2.64116
PI398322	-0.844145	2.64162
PI398250	-0.844113	2.64165
PI652443	-0.843981	2.64178
PI378675A	-0.843726	2.64204
PI547822	-0.843473	2.64229
PI424543	-0.843379	2.64238
PI437819	-0.843375	2.64239
PI372406	-0.843371	2.64239
PI556816	-0.843344	2.64242
PI597398	-0.843297	2.64246
PI506979	-0.843262	2.6425
PI548290	-0.843164	2.6426
PI437123	-0.84259	2.64317
PI071463	-0.84227	2.64349
PI437912	-0.841741	2.64402
PI438047	-0.841705	2.64406
PI424462C	-0.841659	2.6441
PI384474	-0.841469	2.64429
PI547443	-0.84139	2.64437
PI507440	-0.841016	2.64474
PI408153	-0.840916	2.64484
PI054613	-0.840732	2.64503
PI548285	-0.840326	2.64543
PI189891	-0.840042	2.64572
PI273483D	-0.839673	2.64609
PI594020	-0.839512	2.64625
PI398695	-0.839071	2.64669
PI417406	-0.838956	2.6468
PI636464	-0.838714	2.64705
PI189918	-0.838684	2.64708
PI438066	-0.837985	2.64778
PI438237	-0.837713	2.64805
PI437438	-0.837239	2.64852
PI437965	-0.836926	2.64883
PI408118	-0.836908	2.64885
PI437319	-0.836627	2.64913
PI561362	-0.836566	2.64919
PI417547	-0.836556	2.6492
PI398888	-0.835887	2.64987
PI597415	-0.83578	2.64998
PI437408A	-0.835772	2.64999
PI546375	-0.835484	2.65028
PI458194	-0.835463	2.6503
PI470226	-0.834947	2.65081
PI547624	-0.834808	2.65095
PI438054	-0.834478	2.65128
PI548605	-0.834395	2.65137
PI407935	-0.834339	2.65142
PI153245	-0.83406	2.6517
PI437895C	-0.833931	2.65183
PI407875A	-0.833689	2.65207
PI507345	-0.83368	2.65208
PI091119	-0.833663	2.6521
PI157441	-0.833604	2.65216
PI445810B	-0.833604	2.65216
PI603913D	-0.833487	2.65227
PI506769	-0.832548	2.65321
PI209333	-0.83203	2.65373
PI593647	-0.832026	2.65373
PI416826A	-0.831866	2.65389
PI506829	-0.831633	2.65413
PI548678	-0.831446	2.65431
PI437467	-0.831209	2.65455
PI417158	-0.831194	2.65457
PI424425	-0.831083	2.65468
PI055887	-0.830465	2.6553
PI153226	-0.830115	2.65565
PI079699	-0.829942	2.65582
PI424219B	-0.829886	2.65587
PI089167	-0.82986	2.6559
PI407849	-0.82974	2.65602
PI548293	-0.82967	2.65609
PI437339C	-0.829539	2.65622
PI597469	-0.82946	2.6563
PI547809	-0.829454	2.65631
PI507249	-0.829356	2.6564
PI548281	-0.829325	2.65644
PI634908	-0.829219	2.65654
PI547483	-0.829113	2.65665
PI091732_2	-0.829029	2.65673
PI407926A	-0.829018	2.65674
PI509105	-0.829009	2.65675
PI584470	-0.828684	2.65708
PI603453	-0.82845	2.65731
PI424249C	-0.828427	2.65733
PI548315	-0.82836	2.6574
PI070466_3	-0.828344	2.65742
PI587601D	-0.827974	2.65779
PI224269	-0.827787	2.65797
PI398230	-0.827757	2.658
PI398205	-0.827734	2.65803
PI424249E	-0.827651	2.65811
PI438034	-0.827498	2.65826
PI547668	-0.827424	2.65834
PI561401	-0.827384	2.65838
PI079870_6	-0.827088	2.65867
PI506686	-0.826741	2.65902
PI157457	-0.825823	2.65994
PI578471A	-0.825429	2.66033
PI506847	-0.825145	2.66062
PI424357A	-0.825092	2.66067
PI423805	-0.824993	2.66077
PI547813	-0.824917	2.66084
PI070473	-0.824776	2.66098
PI603468	-0.824649	2.66111
PI594400	-0.824559	2.6612
PI079797	-0.82449	2.66127
PI597405C	-0.824023	2.66174
PI507074	-0.823946	2.66181
PI438198	-0.823819	2.66194
PI533605	-0.823544	2.66222
PI424159B	-0.823303	2.66246
PI093560	-0.823246	2.66251
PI573008	-0.823181	2.66258
PI417559	-0.823049	2.66271
PI073587	-0.822504	2.66326
PI437868	-0.821939	2.66382
PI417355B	-0.821777	2.66398
PI070473_1	-0.821695	2.66407
PI291291	-0.821573	2.66419
PI297518	-0.821411	2.66435
PI086443	-0.821137	2.66462
PI437432B	-0.821123	2.66464
PI424182C	-0.82111	2.66465
PI438220	-0.820855	2.66491
PI398535	-0.820615	2.66515
PI347539B	-0.82035	2.66541
PI430600A	-0.820129	2.66563
PI189925	-0.820016	2.66574
PI507437	-0.819549	2.66621
PI634891	-0.819502	2.66626
PI438374	-0.819334	2.66643
PI587563C	-0.819238	2.66652
PI423891	-0.81909	2.66667
PI417472C	-0.818855	2.66691
PI417164	-0.817887	2.66787
PI547824	-0.817734	2.66803
PI548366	-0.817715	2.66805
PI398613	-0.817679	2.66808
PI548421	-0.81758	2.66818
PI091559	-0.817504	2.66826
PI507536	-0.817403	2.66836
PI087167	-0.817143	2.66862
PI088495	-0.817077	2.66868
PI070453	-0.817073	2.66869
PI507683	-0.81706	2.6687
PI507050	-0.816942	2.66882
PI547652	-0.81679	2.66897
PI438228	-0.816135	2.66963
PI507478	-0.816125	2.66964
PI539862	-0.816103	2.66966
FC031715	-0.816059	2.6697
PI593463	-0.815628	2.67013
PI200543	-0.815563	2.6702
PI170380	-0.815555	2.67021
PI408312A	-0.815511	2.67025
PI248403	-0.815384	2.67038
PI398397	-0.815251	2.67051
PI291282	-0.815133	2.67063
PI157449	-0.815048	2.67071
PI437962	-0.814828	2.67093
PI092565	-0.814823	2.67094
PI548240	-0.8146	2.67116
PI591490	-0.814579	2.67118
PI507117A	-0.814564	2.6712
PI602502B	-0.814555	2.67121
PI082544	-0.814412	2.67135
PI080471_1	-0.814378	2.67138
PI408222B	-0.814364	2.6714
PI089055_1	-0.813693	2.67207
PI597395	-0.813657	2.6721
PI091083	-0.813648	2.67211
PI068533_1	-0.813632	2.67213
PI445810A	-0.81358	2.67218
PI632401	-0.813384	2.67238
PI437469B	-0.813318	2.67244
PI547543	-0.813308	2.67245
PI291290	-0.813257	2.6725
PI547538	-0.813054	2.67271
PI547429	-0.812965	2.6728
PI342005	-0.812803	2.67296
PI437515B	-0.812733	2.67303
PI090575	-0.812705	2.67306
PI548515	-0.812567	2.67319
PI603201	-0.812537	2.67322
PI597382	-0.812284	2.67348
PI398368	-0.812161	2.6736
PI547565	-0.811352	2.67441
PI597652	-0.811261	2.6745
PI291288	-0.811058	2.6747
PI438202	-0.811055	2.67471
PI092681	-0.81076	2.675
PI567216B	-0.810518	2.67524
PI598358	-0.810287	2.67547
PI424230	-0.810182	2.67558
PI417565	-0.809966	2.67579
PI165671	-0.80991	2.67585
PI612344	-0.809798	2.67596
PI438039	-0.809675	2.67609
PI506548	-0.809666	2.67609
PI092640	-0.809664	2.6761
PI437352	-0.809659	2.6761
PI507153	-0.809587	2.67617
PI603390B	-0.809433	2.67633
PI599299	-0.809322	2.67644
PI398512	-0.80932	2.67644
PI437999	-0.80906	2.6767
PI361121	-0.808992	2.67677
PI424183	-0.80898	2.67678
PI437975A	-0.808874	2.67689
PI232900	-0.80883	2.67693
PI593994	-0.808827	2.67693
PI417370	-0.808649	2.67711
PI438154	-0.808641	2.67712
PI437330A	-0.808088	2.67767
PI437077	-0.807897	2.67786
PI437839B	-0.807625	2.67814
PI171434	-0.807621	2.67814
PI398776	-0.807445	2.67832
PI407926B	-0.807426	2.67833
PI437818A	-0.80714	2.67862
PI547472	-0.807087	2.67867
PI548550	-0.806962	2.6788
PI547554	-0.806957	2.6788
PI088810	-0.806948	2.67881
PI628866	-0.806637	2.67912
PI424214B	-0.806355	2.67941
PI189883	-0.806034	2.67973
PI291286	-0.80561	2.68015
PI548353	-0.805469	2.68029
PI576161	-0.805412	2.68035
PI546045	-0.805249	2.68051
PI437153A	-0.80475	2.68101
PI398991	-0.804477	2.68128
PI297541	-0.804465	2.6813
PI561335	-0.804361	2.6814
PI200507	-0.804171	2.68159
PI279648	-0.803877	2.68188
PI562374	-0.803747	2.68201
PI438097	-0.803717	2.68204
PI424179A	-0.80367	2.68209
PI548505	-0.803568	2.68219
PI398521	-0.80355	2.68221
PI438045	-0.803495	2.68227
PI548976	-0.803398	2.68236
PI507202	-0.802945	2.68282
PI087634	-0.802505	2.68326
PI507715A	-0.802485	2.68328
PI398627	-0.802475	2.68329
PI091100_4	-0.802155	2.68361
PI438445	-0.802132	2.68363
PI559370	-0.801662	2.6841
PI089154	-0.801526	2.68423
PI416931	-0.801414	2.68435
PI437834B	-0.801177	2.68458
PI506922	-0.800876	2.68488
PI361066B	-0.800686	2.68507
PI634912	-0.800639	2.68512
PI424605A	-0.800456	2.6853
PI408221A	-0.800205	2.68556
PI578471C	-0.800162	2.6856
PI200528	-0.800119	2.68564
PI398687	-0.799868	2.68589
PI340036	-0.799529	2.68623
PI340038	-0.799138	2.68662
PI548692	-0.799101	2.68666
PI417470	-0.799015	2.68675
PI591492	-0.798834	2.68693
PI423724	-0.798638	2.68712
PI437480	-0.798568	2.68719
PI068670_2	-0.79833	2.68743
PI507375	-0.798249	2.68751
PI553052	-0.798171	2.68759
FC031678	-0.797597	2.68816
PI506668	-0.797575	2.68819
PI634884	-0.797515	2.68825
PI340053A	-0.797455	2.68831
PI437752A	-0.797435	2.68833
PI603167	-0.797406	2.68835
PI506914	-0.797245	2.68852
PI194654	-0.796705	2.68906
PI398209	-0.795982	2.68978
PI073585	-0.795799	2.68996
FC031579	-0.795102	2.69066
PI438115	-0.794821	2.69094
PI398908	-0.794655	2.69111
PI398471	-0.794634	2.69113
PI297500	-0.794593	2.69117
PI398623	-0.794576	2.69118
PI506733B	-0.794544	2.69122
PI384467	-0.794441	2.69132
PI059845	-0.794428	2.69133
PI547586	-0.794298	2.69146
PI437856A	-0.794114	2.69165
PI438506	-0.793854	2.69191
PI391586	-0.793803	2.69196
PI547804	-0.793717	2.69204
PI540552	-0.793453	2.69231
PI587601A	-0.793407	2.69235
PI437983	-0.793374	2.69239
PI417472A	-0.793359	2.6924
PI398825	-0.793161	2.6926
PI091138	-0.79314	2.69262
PI438130	-0.79314	2.69262
PI408191B	-0.793081	2.69268
PI200500	-0.79306	2.6927
PI200594	-0.793006	2.69275
PI189882	-0.79291	2.69285
PI086411	-0.79289	2.69287
PI417284	-0.792712	2.69305
PI507211	-0.792675	2.69309
PI547423	-0.792365	2.6934
PI538383	-0.792263	2.6935
PI398295	-0.791676	2.69408
PI547639	-0.791667	2.69409
PI548410	-0.791586	2.69417
PI399042	-0.791477	2.69428
PI361099	-0.791418	2.69434
PI507537	-0.791233	2.69453
PI437826	-0.791157	2.6946
PI458101	-0.790595	2.69517
PI437810	-0.790483	2.69528
PI548225	-0.790211	2.69555
PI407903B	-0.790134	2.69563
PI458292	-0.78989	2.69587
PI547638	-0.78977	2.69599
PI398885	-0.789739	2.69602
PI408144	-0.789509	2.69625
PI081030_1	-0.789177	2.69658
PI089128	-0.789086	2.69667
PI594164	-0.78892	2.69684
PI507113	-0.788747	2.69701
PI507699	-0.788444	2.69732
PI548383	-0.787977	2.69778
PI423843	-0.787761	2.698
PI090576_1	-0.787622	2.69814
PI458251	-0.787536	2.69822
PI458061A	-0.78741	2.69835
PI539865	-0.787363	2.6984
PI556857	-0.787303	2.69846
PI092569	-0.78694	2.69882
PI347552C	-0.786677	2.69908
PI361065B	-0.786483	2.69928
PI591491	-0.786477	2.69928
PI587929	-0.786471	2.69929
PI587992D	-0.785863	2.6999
PI437112A	-0.785766	2.69999
PI594022	-0.785672	2.70009
PI561296A	-0.785644	2.70012
PI548594	-0.785633	2.70013
PI458224	-0.78554	2.70022
PI616498	-0.785082	2.70068
PI437902C	-0.784934	2.70083
PI437870	-0.784803	2.70096
PI507339	-0.78465	2.70111
PI561408	-0.784615	2.70115
PI437745	-0.784536	2.70122
PI398832	-0.784246	2.70151
PI408005	-0.784095	2.70167
PI091725_3	-0.783665	2.7021
PI632430	-0.783606	2.70215
PI507689	-0.783568	2.70219
PI548370	-0.783513	2.70225
PI417532	-0.78343	2.70233
PI424521B	-0.783419	2.70234
PI567222	-0.783327	2.70243
PI548597	-0.783208	2.70255
PI438000	-0.783175	2.70259
PI437176	-0.783107	2.70265
PI398685	-0.782908	2.70285
PI507686C	-0.782859	2.7029
PI507244	-0.782853	2.70291
PI634910	-0.782789	2.70297
PI228065	-0.782692	2.70307
PI506706	-0.782689	2.70307
PI407981C	-0.782283	2.70348
PI417266	-0.782175	2.70359
PI424162	-0.781925	2.70384
PI423953	-0.781844	2.70392
PI578477A	-0.781468	2.70429
PI274206	-0.781371	2.70439
PI506550A	-0.781283	2.70448
PI542402	-0.781267	2.70449
PI417197	-0.78117	2.70459
PI567782	-0.781157	2.7046
PI548260	-0.781069	2.70469
PI437738B	-0.780773	2.70499
PI416974	-0.780702	2.70506
PI445792	-0.78067	2.70509
PI518704	-0.780291	2.70547
PI068704	-0.780227	2.70553
PI208789	-0.780053	2.70571
PI229314	-0.77992	2.70584
PI424541	-0.779728	2.70603
PI506998	-0.779513	2.70625
PI479737	-0.779502	2.70626
PI437111	-0.779416	2.70634
PI072341	-0.779365	2.7064
PI340041	-0.779006	2.70675
PI437890B	-0.778984	2.70678
PI416834	-0.778842	2.70692
PI438214	-0.778785	2.70698
PI614156	-0.778722	2.70704
PI603391	-0.778529	2.70723
PI592560	-0.778456	2.7073
PI438041	-0.778068	2.70769
PI068629	-0.778008	2.70775
PI417326	-0.777945	2.70782
PI578334	-0.777933	2.70783
PI548616	-0.777927	2.70783
PI424421	-0.777918	2.70784
PI339991	-0.777877	2.70788
PI547550	-0.777396	2.70836
PI086144	-0.777395	2.70837
PI438186	-0.777185	2.70858
PI423817	-0.777066	2.70869
PI071161	-0.777006	2.70875
PI507126	-0.77691	2.70885
PI506707	-0.776827	2.70893
PI507388	-0.776619	2.70914
PI340027	-0.776109	2.70965
PI417410	-0.775875	2.70989
PI424359	-0.775716	2.71004
PI408193	-0.775655	2.71011
PI090566	-0.775226	2.71053
PI090499_1	-0.775096	2.71066
PI417287	-0.775082	2.71068
PI438370	-0.775082	2.71068
PI458178	-0.774886	2.71088
PI548187	-0.774813	2.71095
PI408092B	-0.774353	2.71141
PI437648A	-0.774306	2.71145
PI506638	-0.774279	2.71148
PI417114	-0.774227	2.71153
PI417035	-0.774222	2.71154
PI398504	-0.774084	2.71168
PI423727	-0.77385	2.71191
PI546050	-0.773799	2.71196
PI437856B	-0.773766	2.71199
PI437120	-0.773732	2.71203
PI424251B	-0.773509	2.71225
PI398927	-0.773348	2.71241
PI555399	-0.773105	2.71266
PI088998_1	-0.773086	2.71267
PI603389	-0.773061	2.7127
PI181558	-0.772962	2.7128
PI408076A	-0.772874	2.71289
FC004007A	-0.772364	2.7134
PI089168	-0.772304	2.71346
PI085619	-0.772271	2.71349
PI507096	-0.772242	2.71352
PI243526	-0.772237	2.71352
PI437574	-0.772171	2.71359
PI548502	-0.77204	2.71372
PI340020	-0.772035	2.71373
PI424380	-0.772025	2.71374
PI423753B	-0.771948	2.71381
PI071850	-0.771898	2.71386
PI417527	-0.771657	2.7141
PI173994	-0.771645	2.71412
PI091107	-0.771403	2.71436
PI561383	-0.7713	2.71446
PI597431	-0.771248	2.71451
PI408052B	-0.77117	2.71459
PI603455A	-0.77116	2.7146
PI424319	-0.770987	2.71477
PI090563	-0.770874	2.71489
PI507104	-0.770676	2.71508
PI506543	-0.770473	2.71529
PI506796	-0.770343	2.71542
PI408025	-0.77031	2.71545
PI417209	-0.770309	2.71545
PI442027	-0.770142	2.71562
PI437105D	-0.770102	2.71566
PI593995B	-0.769989	2.71577
PI437097	-0.769937	2.71582
PI506690	-0.769675	2.71609
PI507480	-0.769482	2.71628
PI416906	-0.769418	2.71634
PI639566A	-0.769103	2.71666
PI458140	-0.769095	2.71667
PI588011E	-0.769055	2.71671
PI424540	-0.7689	2.71686
PI437784	-0.768812	2.71695
PI548267	-0.768792	2.71697
PI458189A	-0.768672	2.71709
PI506657	-0.768668	2.71709
PI507241	-0.768661	2.7171
PI086903_3	-0.768583	2.71718
PI507681A	-0.768493	2.71727
PI340007	-0.768345	2.71742
PI407875B	-0.768253	2.71751
PI442045	-0.768208	2.71755
PI438081	-0.768178	2.71758
PI423978	-0.768154	2.71761
PI088293A	-0.768112	2.71765
PI416860	-0.768013	2.71775
PI458307B	-0.767567	2.71819
PI437957A	-0.767538	2.71822
PI200535	-0.767348	2.71841
PI157446	-0.76734	2.71842
PI281890D	-0.767313	2.71845
PI068732_1	-0.767273	2.71849
PI506891	-0.767185	2.71858
PI399010	-0.76715	2.71861
PI458244A	-0.76694	2.71882
PI266806A	-0.766723	2.71904
PI381679	-0.766716	2.71904
PI088793	-0.766695	2.71907
PI407925	-0.766615	2.71915
PI361065A	-0.766468	2.71929
PI548521	-0.766288	2.71947
PI506563	-0.766154	2.71961
PI594146	-0.766091	2.71967
PI229320	-0.766086	2.71967
PI398858	-0.766005	2.71976
PI437643B	-0.765995	2.71977
PI408199	-0.765913	2.71985
PI507172	-0.765799	2.71996
PI458175A	-0.765779	2.71998
PI549028	-0.765753	2.72001
PI082312	-0.765627	2.72013
PI086904	-0.765611	2.72015
PI088486	-0.765586	2.72017
PI189928	-0.765527	2.72023
PI423734	-0.765015	2.72075
PI417024	-0.765009	2.72075
PI424568	-0.764982	2.72078
PI437448	-0.76483	2.72093
PI438129	-0.764819	2.72094
PI438203	-0.764801	2.72096
PI507527	-0.764611	2.72115
PI437502	-0.764524	2.72124
PI407932B	-0.764514	2.72125
PI437360	-0.764479	2.72128
PI417253	-0.764421	2.72134
PI416813	-0.764406	2.72135
PI507307	-0.764348	2.72141
PI417348	-0.764283	2.72148
PI438364	-0.764253	2.72151
PI096193	-0.764244	2.72152
PI424500	-0.764084	2.72168
PI070189	-0.763838	2.72192
PI427136	-0.763749	2.72201
PI398814	-0.763585	2.72218
PI437376A	-0.763483	2.72228
PI408130	-0.763379	2.72238
PI398797	-0.763249	2.72251
PI196166	-0.762987	2.72277
PI518772	-0.762912	2.72285
PI594295	-0.762834	2.72293
PI507112	-0.762809	2.72295
PI407966A	-0.762804	2.72296
PI548544	-0.762607	2.72315
PI179822	-0.762577	2.72318
PI408248B	-0.762428	2.72333
PI417211	-0.762386	2.72337
PI416972	-0.76228	2.72348
PI417018	-0.762259	2.7235
PI506546	-0.762257	2.7235
PI507336	-0.762252	2.72351
PI438412	-0.762122	2.72364
PI381677	-0.762096	2.72366
PI416788	-0.761943	2.72382
PI547433	-0.761931	2.72383
PI437424	-0.761873	2.72389
PI506785	-0.761745	2.72402
PI417366	-0.7616	2.72416
PI458160	-0.761471	2.72429
PI407883	-0.761354	2.72441
PI417250	-0.761278	2.72448
PI408103	-0.761234	2.72453
PI407920	-0.761039	2.72472
PI467341	-0.76094	2.72482
PI079628	-0.760791	2.72497
PI408230	-0.760533	2.72523
PI080473	-0.760463	2.7253
PI229321	-0.760285	2.72548
PI408284	-0.760176	2.72558
PI629015	-0.759945	2.72582
PI458245	-0.759897	2.72586
PI417000	-0.759862	2.7259
PI408332B	-0.759821	2.72594
PI561370	-0.759645	2.72612
PI506494	-0.759631	2.72613
PI438290	-0.759593	2.72617
PI424228	-0.75947	2.72629
PI438444	-0.759434	2.72633
PI458205	-0.759426	2.72633
PI261272A	-0.759364	2.7264
PI504495	-0.759208	2.72655
PI437821	-0.759206	2.72655
PI417201	-0.758958	2.7268
PI092690	-0.758572	2.72719
PI091733	-0.758547	2.72721
PI594225B	-0.758518	2.72724
PI408335B	-0.758432	2.72733
PI437561	-0.758305	2.72746
PI361072	-0.757988	2.72777
PI603546A	-0.757952	2.72781
PI458032	-0.757631	2.72813
PI398508	-0.757467	2.72829
PI632421	-0.757259	2.7285
PI458237	-0.757163	2.7286
PI458259	-0.75705	2.72871
PI559932	-0.756928	2.72883
PI438043	-0.756918	2.72884
PI424368B	-0.756886	2.72887
PI548557	-0.756733	2.72903
PI398915	-0.75662	2.72914
PI417048	-0.756504	2.72926
PI416943	-0.756415	2.72935
PI507245	-0.756342	2.72942
PI506671	-0.756312	2.72945
PI157438	-0.756298	2.72946
PI340015	-0.756047	2.72971
PI297503	-0.755967	2.72979
PI407932A	-0.755941	2.72982
PI398788	-0.755817	2.72994
PI437776	-0.755815	2.72995
PI398556	-0.755798	2.72996
PI507214	-0.755747	2.73001
PI591484	-0.75558	2.73018
PI407870	-0.755537	2.73022
PI407933	-0.755517	2.73024
PI424190	-0.755462	2.7303
PI398726	-0.755442	2.73032
PI408270A	-0.755428	2.73033
PI424153	-0.755357	2.7304
PI438261	-0.755153	2.73061
PI417279	-0.755064	2.7307
PI437445	-0.755059	2.7307
PI417260A	-0.755005	2.73076
PI518702	-0.75499	2.73077
PI407850	-0.754979	2.73078
PI417016	-0.754865	2.7309
PI567786	-0.754802	2.73096
PI407947	-0.754595	2.73117
PI458286	-0.754427	2.73133
PI437902B	-0.754403	2.73136
PI538388	-0.754391	2.73137
PI458111	-0.754158	2.7316
[truncated: 16,956 more rows]
