# Supplementary material for: Genome-wide association and genomic prediction identifies associated loci and predicts the sensitivity of Tobacco ringspot virus in soybean plant introductions
Source: BMC Genomics. 2016 Feb 29;17:153. doi: 10.1186/s12864-016-2487-7 (PMC4770782; doi:10.1186/s12864-016-2487-7)
Supplement: Additional file 2: Table S2. — T RSV sensitivities of 697 soybean PIs that used for GWAS. (XLSX 45 kb) [file 12864_2016_2487_MOESM2_ESM.xlsx]

## Sheet: Sheet1
Taxa	Sensitivity
PI567291	5
PI567297	5
PI567298	5
PI567302	5
PI567304	5
PI567305	5
PI567307	3
PI567308	4
PI567309	5
PI567312	5
PI567313	2
PI567314	3
PI567317	5
PI567318	3
PI567320	3
PI567322	4
PI567324	4
PI567327	5
PI567329	5
PI567330	5
PI567331	4
PI567332	2
PI567334	5
PI567337	1
PI567338	2
PI567339	4
PI567340	3
PI567341	1
PI567342	2
PI567343	5
PI567345	3
PI567346	5
PI567347	3
PI567348	3
PI567353	4
PI567354	3
PI567357	5
PI567358	4
PI567359	4
PI567360	4
PI567361	2
PI567364	5
PI567365	3
PI567367	3
PI567368	5
PI567374	5
PI567378	4
PI567380	5
PI567383	5
PI567384	5
PI567385	3
PI567386	4
PI567387	4
PI567388	4
PI567390	5
PI567391	2
PI567392	5
PI567393	5
PI567395	5
PI567397	5
PI567398	4
PI567399	5
PI567400	5
PI567401	5
PI567402	5
PI567405	4
PI567407	5
PI567408	5
PI567411	3
PI567412	5
PI567413	4
PI567414	2
PI567416	4
PI567420	4
PI567421	4
PI567422	4
PI567423	4
PI567426	5
PI567427	5
PI567428	3
PI567430	4
PI567431	4
PI567434	3
PI567436	3
PI567437	4
PI567438	1
PI567439	3
PI567440	5
PI567442	3
PI567443	1
PI567444	4
PI567446	1
PI567448	2
PI567449	4
PI567450	2
PI567452	2
PI567453	2
PI567455	4
PI567456	3
PI567457	1
PI567458	2
PI567459	3
PI567460	4
PI567461	5
PI567462	4
PI567463	4
PI567464	4
PI567465	5
PI567467	3
PI567468	3
PI567470	4
PI567471	5
PI567472	4
PI567474	2
PI567475	3
PI567476	3
PI567477	1
PI567478	2
PI567479	3
PI567481	3
PI567484	3
PI567485	3
PI567487	5
PI567490	3
PI567492	5
PI567493	3
PI567494	3
PI567496	2
PI567497	5
PI567498	1
PI567499	2
PI567500	1
PI567501	5
PI567502	2
PI567503	3
PI567505	3
PI567506	4
PI567509	5
PI567511	2
PI567513	5
PI567515	3
PI567517	4
PI567518	5
PI567519	5
PI567521	5
PI567523	4
PI567524	4
PI567525	5
PI567526	5
PI567527	4
PI567529	5
PI567530	4
PI567531	5
PI567532	5
PI567533	5
PI567534	5
PI567536	2
PI567537	1
PI567539	5
PI567542	5
PI567544	5
PI567545	5
PI567546	4
PI567547	5
PI567548	5
PI567550	4
PI567551	5
PI567552	5
PI567553	4
PI567555	5
PI567556	5
PI567557	5
PI567558	5
PI567559	5
PI567560	1
PI567561	4
PI567564	4
PI567565	4
PI567566	2
PI567567	5
PI567569	2
PI567570	3
PI567571	4
PI567575	5
PI567576	5
PI567577	5
PI567579	5
PI567581	5
PI567584	1
PI567589	2
PI567591	2
PI567592	1
PI567596	5
PI567599	5
PI567600	5
PI567601	5
PI567605	5
PI567606	1
PI567608	5
PI567609	3
PI567611	5
PI567612	5
PI567613	5
PI567615	5
PI567616	3
PI567619	5
PI567622	5
PI567623	5
PI567624	5
PI567625	5
PI567626	5
PI567631	1
PI567633	3
PI567634	1
PI567635	4
PI567636	3
PI567637	3
PI567638	5
PI567639	3
PI567640	5
PI567641	5
PI567643	4
PI567644	4
PI567649	4
PI567651	4
PI567653	5
PI567654	4
PI567655	4
PI567656	2
PI567657	5
PI567658	2
PI567659	4
PI567662	2
PI567663	3
PI567664	5
PI567665	5
PI567666	5
PI567668	2
PI567669	3
PI567670	1
PI567672	5
PI567674	3
PI567675	5
PI567677	5
PI567678	2
PI567680	2
PI567681	5
PI567685	3
PI567686	3
PI567687	5
PI567689	5
PI567690	5
PI567691	4
PI567692	5
PI567693	5
PI567694	5
PI567695	5
PI567697	5
PI567699	3
PI567700	3
PI567701	3
PI567703	2
PI567704	5
PI567705	5
PI567707	5
PI567708	5
PI567709	5
PI567710	5
PI567712	5
PI567714	2
PI567715	5
PI567718	5
PI567719	5
PI567721	5
PI567722	4
PI567724	5
PI567725	5
PI567726	2
PI567728	5
PI567729	3
PI567730	5
PI567731	3
PI567732	3
PI567733	3
PI567734	5
PI567735	5
PI567736	1
PI567737	2
PI567740	5
PI567741	2
PI567743	2
PI567745	2
PI567746	1
PI567747	3
PI567748	3
PI567750	5
PI567752	4
PI567754	4
PI567757	5
PI567758	4
PI567759	5
PI567760	5
PI567761	4
PI567763	5
PI567764	5
PI567766	5
PI567768	5
PI567769	2
PI567772	3
PI567773	2
PI567776	5
PI567778	5
PI567781	4
PI567290A	4
PI567290B	5
PI567299A	4
PI567299B	5
PI567300A	4
PI567300B	5
PI567303A	4
PI567303B	5
PI567306B	5
PI567310A	4
PI567311A	4
PI567311B	4
PI567316A	3
PI567316B	5
PI567319A	3
PI567319B	3
PI567321B	4
PI567323A	3
PI567323C	3
PI567325A	2
PI567325B	3
PI567326A	3
PI567326B	5
PI567333A	2
PI567333B	4
PI567335A	1
PI567335B	4
PI567336A	2
PI567336B	1
PI567336C	2
PI567349A	3
PI567349B	5
PI567350A	5
PI567350B	2
PI567351A	3
PI567351B	1
PI567352A	1
PI567352B	2
PI567352C	5
PI567355A	3
PI567355B	2
PI567362A	4
PI567362B	4
PI567363A	1
PI567363B	4
PI567366A	3
PI567366B	3
PI567369A	5
PI567369B	3
PI567370A	3
PI567370B	3
PI567371A	3
PI567371B	2
PI567372A	3
PI567372B	3
PI567373A	4
PI567373B	2
PI567375A	5
PI567375B	5
PI567375C	5
PI567375D	3
PI567376A	5
PI567376B	5
PI567377A	5
PI567377B	5
PI567379B	5
PI567379C	5
PI567381A	4
PI567381B	5
PI567382A	5
PI567382B	5
PI567382C	5
PI567389A	4
PI567389B	5
PI567394A	3
PI567394B	5
PI567394C	4
PI567396A	5
PI567396B	5
PI567396C	4
PI567396D	5
PI567403A	3
PI567403B	5
PI567404A	3
PI567404B	5
PI567404C	5
PI567404D	5
PI567404E	5
PI567404F	4
PI567406A	5
PI567406B	5
PI567409A	5
PI567409B	5
PI567410A	5
PI567410B	5
PI567410C	4
PI567415A	3
PI567415B	3
PI567417A	4
PI567417B	4
PI567417C	5
PI567418A	1
PI567418B	2
PI567418C	2
PI567419A	4
PI567419B	5
PI567424A	4
PI567424B	5
PI567425A	5
PI567425B	5
PI567429A	3
PI567429B	4
PI567429D	3
PI567429E	4
PI567432A	4
PI567432B	3
PI567432C	4
PI567433A	5
PI567433B	5
PI567435A	1
PI567435B	1
PI567441A	4
PI567441B	2
PI567441C	3
PI567445A	3
PI567445B	2
PI567445C	2
PI567447A	2
PI567447B	4
PI567447C	4
PI567447D	1
PI567466A	1
PI567466B	4
PI567469A	2
PI567469B	4
PI567473A	3
PI567473B	2
PI567473C	2
PI567473D	3
PI567480A	2
PI567480B	4
PI567482A	3
PI567482B	4
PI567482C	5
PI567486A	4
PI567486B	3
PI567488A	1
PI567488B	3
PI567488C	1
PI567489A	5
PI567489B	4
PI567491A	2
PI567491B	3
PI567507A	2
PI567507B	5
PI567507C	4
PI567507D	5
PI567507E	1
PI567508A	5
PI567508B	4
PI567510A	3
PI567510B	5
PI567512A	2
PI567512B	4
PI567512C	3
PI567514A	4
PI567514B	4
PI567516A	4
PI567516B	2
PI567516C	3
PI567520A	2
PI567520B	1
PI567522A	4
PI567522B	4
PI567528A	5
PI567528B	5
PI567535A	5
PI567535B	2
PI567538A	1
PI567538B	5
PI567540A	5
PI567540B	5
PI567541A	5
PI567541B	5
PI567541C	4
PI567543A	1
PI567543B	5
PI567543C	3
PI567549A	1
PI567549B	5
PI567554A	5
PI567554B	5
PI567562A	5
PI567562B	5
PI567563A	2
PI567563B	2
PI567568A	1
PI567568B	2
PI567572A	2
PI567572B	1
PI567573A	4
PI567573B	5
PI567574A	2
PI567574B	5
PI567578A	5
PI567578B	5
PI567580A	4
PI567580B	4
PI567582A	1
PI567582B	2
PI567583A	2
PI567583B	2
PI567583C	2
PI567583D	1
PI567585A	1
PI567585B	2
PI567586A	4
PI567586B	5
PI567587A	3
PI567587B	4
PI567588A	1
PI567588B	4
PI567590A	2
PI567590B	5
PI567593A	2
PI567593B	5
PI567594A	2
PI567594B	5
PI567595A	5
PI567595B	5
PI567597A	4
PI567597B	4
PI567597C	2
PI567598B	2
PI567602A	5
PI567602B	5
PI567602C	5
PI567602D	5
PI567603A	2
PI567603B	5
PI567604A	3
PI567604B	3
PI567607A	4
PI567607B	5
PI567610A	2
PI567614A	5
PI567614B	4
PI567614C	1
PI567614D	5
PI567617A	3
PI567617B	2
PI567617C	5
PI567618A	5
PI567618B	5
PI567620A	4
PI567620B	3
PI567621A	5
PI567621B	5
PI567627A	4
PI567627B	3
PI567627C	4
PI567628A	4
PI567628B	4
PI567629A	2
PI567629B	1
PI567630A	4
PI567630B	2
PI567632A	1
PI567632B	5
PI567642A	5
PI567642B	4
PI567642C	2
PI567645A	5
PI567645B	2
PI567646A	5
PI567646B	4
PI567647A	3
PI567647B	1
PI567648A	3
PI567648B	1
PI567648C	2
PI567650A	4
PI567650B	5
PI567650C	5
PI567650D	4
PI567660A	2
PI567660B	1
PI567661A	2
PI567661B	3
PI567667A	3
PI567667B	1
PI567667C	1
PI567671A	3
PI567671B	2
PI567671C	5
PI567673A	5
PI567673B	1
PI567676A	3
PI567676B	3
PI567679A	3
PI567679B	2
PI567679C	3
PI567682A	4
PI567682B	3
PI567683A	4
PI567684A	1
PI567684B	1
PI567688A	5
PI567688B	3
PI567696A	2
PI567696B	3
PI567696C	5
PI567698A	3
PI567698B	2
PI567702A	5
PI567702B	5
PI567706A	5
PI567706B	5
PI567711A	5
PI567711B	5
PI567713A	1
PI567713B	1
PI567713C	4
PI567713D	1
PI567713E	1
PI567716A	5
PI567716B	5
PI567717A	3
PI567717B	4
PI567717C	4
PI567720A	5
PI567720B	5
PI567727A	4
PI567727B	3
PI567738B	3
PI567739A	2
PI567739B	1
PI567742A	3
PI567742B	1
PI567744A	2
PI567744B	2
PI567744C	3
PI567749A	2
PI567749B	2
PI567751A	1
PI567751B	3
PI567751C	2
PI567753A	3
PI567753B	1
PI567753C	1
PI567755A	2
PI567755B	1
PI567755C	1
PI567756A	4
PI567756B	5
PI567762A	5
PI567762C	5
PI567765A	4
PI567765B	3
PI567765C	4
PI567765D	2
PI567767A	3
PI567767B	2
PI567767C	2
PI567767D	3
PI567770A	4
PI567770B	4
PI567770C	2
PI567771A	5
PI567771B	4
PI567771C	5
PI567771D	3
PI567771E	4
PI567774A	4
PI567774B	4
PI567775A	4
PI567775B	5
PI567779A	3
PI567779B	1
PI567779C	1
PI567780A	3
PI567780B	4
PI542768	1
PI518671	3
